# Supplementary material for: Economic and modeling evidence for tuberculosis preventive therapy among people living with HIV: A systematic review and meta-analysis
Source: PLoS Med. 2021 Sep 14;18(9):e1003712. doi: 10.1371/journal.pmed.1003712 (PMC8439468; doi:10.1371/journal.pmed.1003712)
Supplement: S1 Data — (XLSX) [file pmed.1003712.s002.xlsx]

## Sheet: Dictionary
Variable	Definition	Input Parameter, Modelling Output, or Neither	Format (Units, if applicable)	Expected Values/Range*	Additional Notes
Author	Study first author	Neither	Free Text	Last Name, First Initial(s)
Year	Study publication year	Neither	Numeric	YYYY
Modelling_Method	Modelling method (decision analysis refers to modelling that did not consider transmission)	Neither	Categorical	transmission modelling, decision analysis, not a modelling study
Low_Middle	Whether the study was set in a low or middle income country	Input Parameter	Categorical	yes, no, both, no specific setting
ART	Whether the study considered the cost or effectiveness of ART in is model	Input Parameter	Categorical	yes, no
TPT_Regimen	TPT regimen category	Input Parameter	Categorical	STANDARD_INH, EXTENDED_INH, RIF, INH_DURATION_NOT_SPECIFIED, NONE_SPECIFIED	Standard INH = 6-12 months long; Extended INH = longer than 12 months; RIF = rifamycin based regimens
LTBI_Prev	LTBI prevalence	Input Parameter	Numeric	0.00 to 1.00
Time_Horizon	Analytic horizon	Input Parameter	Numeric (Years)	Integers > 0
TPT_Efficacy	Efficacy of TPT, relative to no TPT, in preventing active disease	Input Parameter	Numeric	0.00 to 1.00
TPT_Adherence	Level of adherence to TPT	Input Parameter	Numeric	0.00 to 1.00
Prob_Fatal_AE	Probability of a fatal adverse event due to TPT	Input Parameter	Numeric	0.00 to 1.00 (probability of a fatal AE tends to be far closer to 0.00 than to 1.00)
Specific_TPT	Specific TPT regimen (length and drugs used)	Input Parameter	Categorical	1 INH RPT, 3 INH RIF, 3 INH RPT, 6 INH, 9 INH, 12 INH, 36 INH, Lifetime INH, INH: duration not specified, INH: exact duration not specified, but longer than 12 mo, TPT: regimen not specified
Pop_Size	Size of modelled cohort	Input Parameter	Numeric	Integers > 0
ICER_TPT_noTPT	Incremental cost per active TB case averted comparing TPT to no TPT	Modelling Output	Numeric (2020 USD) or Text	Numeric: monetary values (can be negative or positive); Text: cost-saving
ICER_L	Lower bound of confidence interval for ICER_TPT_noTPT	Modelling Output	Numeric (2020 USD) or Text	Numeric: monetary values (can be negative or positive); Text: cost-saving
ICER_H	Upper bound of confidence interval for ICER_TPT_noTPT	Modelling Output	Numeric (2020 USD) or Text	Numeric: monetary values (can be negative or positive); Text: cost-saving
INCRCOST_L	Lower bound of confidence interval for Incremental_Cost	Modelling Output	Numeric (2020 USD)	Monetary values (can be negative or positive)
INCRCOST_H	Upper bound of confidence interval for Incremental_Cost	Modelling Output	Numeric (2020 USD)	Monetary values (can be negative or positive)
INCREFF_L	Lower bound of confidence interval for Incremental_Effectiveness	Modelling Output	Numeric	0.00 to 1.00
INCREFF_H	Upper bound of confidence interval for Incremental_Effectiveness	Modelling Output	Numeric	0.00 to 1.00
Incremental_Cost	Incremental cost comparing TPT to no TPT	Modelling Output	Numeric (2020 USD)	Monetary values (can be negative or positive)
Incremental_Effectiveness	Incremental active TB cases averted comparing TPT to no TPT	Modelling Output	Numeric	0.00 to 1.00
ActiveTBCases_noTPT_L	Lower bound of confidence interval for ActiveTBCases_noTPT	Modelling Output	Numeric	Integers > 0
ActiveTBCases_noTPT_H	Upper bound of confidence interval for ActiveTBCases_noTPT	Modelling Output	Numeric	Integers > 0
ActiveTBCases_noTPT	Number of active TB cases among no TPT study arm	Modelling Output	Numeric	Integers > 0
ActiveTBCases_TPT_L	Lower bound of confidence interval for ActiveTBCases_TPT	Modelling Output	Numeric	Integers > 0
ActiveTBCases_TPT_H	Upper bound of confidence interval for ActiveTBCases_TPT	Modelling Output	Numeric	Integers > 0
ActiveTBCases_TPT	Number of active TB cases among TPT study arm	Modelling Output	Numeric	Integers > 0
Reduction_ActiveTB_L	Lower bound of confidence interval for Reduction_ActiveTB	Modelling Output	Numeric	0% to 100%
Reduction_ActiveTB_H	Upper bound of confidence interval for Reduction_ActiveTB	Modelling Output	Numeric	0% to 100%
Reduction_ActiveTB	Relative reduction in active TB comparing TPT to no TPT	Modelling Output	Numeric	0% to 100%
Reduction_ActiveTB_SE	Standard error of relative reduction in active TB comparing TPT to no TPT	Modelling Output	Numeric	0% to 100%
Cost_TPT_Person	Per-person cost of TPT study arm (including the downstream health systems costs related to active TB care)	Modelling Output	Numeric (2020 USD)	Monetary values > $0
GDP_Per_Capita	Per capita GDP from study setting (from https://data.worldbank.org/indicator/NY.GDP.PCAP.CD)	Neither	Numeric (2020 USD)	Monetary values > $0
INB_SE	Standard error of incremental net monetary benefit	Neither	Numeric (2020 USD)	Monetary values (can be negative or positive)
INB	Incremental net monetary benefit	Neither	Numeric (2020 USD)	Monetary values (can be negative or positive)
*We also include NA and NR values for all variables in our dataset. NA means not applicable, whereas NR means not reported. For example, Incremental_Cost would be NA for a study that did not explore costs of TPT, whereas ActiveTBCases_TPT_L and ActiveTBCases_TPT_H would be NR for a study that reported active TB cases but did not report corresponding confidence intervals.

## Sheet: Data
Author	Year	Modelling_Method	Low_Middle	ART	TPT_Regimen	LTBI_Prev	Time_Horizon	TPT_Efficacy	TPT_Adherence	Prob_Fatal_AE	Specific_TPT	Pop_Size	ICER_TPT_noTPT	ICER_L	ICER_H	INCRCOST_L	INCRCOST_H	INCREFF_L	INCREFF_H	Incremental_Cost	Incremental_Effectiveness	ActiveTBCases_noTPT_L	ActiveTBCases_noTPT_H	ActiveTBCases_noTPT	ActiveTBCases_TPT_L	ActiveTBCases_TPT_H	ActiveTBCases_TPT	Reduction_ActiveTB_L	Reduction_ActiveTB_H	Reduction_ActiveTB	Reduction_ActiveTB_SE	Cost_TPT_Person	GDP_Per_Capita	INB_SE	INB
Awoke, T. D.	2018	transmission modellng	yes	yes	NONE_SPECIFIED	0.31	10	NR	NR	NR	TPT: regimen not specified	NR	NA	NA	NA	NA	NA	NA	NA	NA	NA	NR	NR	NR	NR	NR	NR	NA	NA	0.9827	NA	NA	NA	NA	NA
Awoke, T. D.	2018	transmission modellng	yes	yes	NONE_SPECIFIED	0.31	10	NR	NR	NR	TPT: regimen not specified	NR	NA	NA	NA	NA	NA	NA	NA	NA	NA	NR	NR	NR	NR	NR	NR	NA	NA	0.9884	NA	NA	NA	NA	NA
Azadi, M.	2014	decision analysis	yes	yes	STANDARD_INH	NR	20	0.87	NR	NR	6 INH	100	2590.31	NR	NR	36.8889	39.8205	NR	NR	39.18	0.0151256	NR	NR	NR	NR	NR	NR	NA	NA	0.1304	NA	116.19	8824.74	NA	94.2995
Bacaer, N.	2008	transmission modellng	yes	yes	INH_DURATION_NOT_SPECIFIED	NR	100	0.8	NR	NR	INH: duration not specified	NR	NA	NA	NA	NA	NA	NA	NA	NA	NA	NR	NR	NR	NR	NR	NR	NA	NA	0.474	NA	NA	6075.44	NA	NA
Bachmann, M. O.	2006	decision analysis	yes	yes	STANDARD_INH	NR	10	0.67	NR	NR	6 INH	NR	NA	NA	NA	NA	NA	NA	NA	NA	NA	NA	NA	NA	NA	NA	NA	NA	NA	NA	NA	NA	6075.44	NA	NA
Bell, J.	1999	decision analysis	yes	no	STANDARD_INH	NR	8.4	0.67	NR	0.054	6 INH	100000	Cost-saving	NR	NR	NR	NR	NR	NR	-20.6	0.52549	NR	NR	NR	NR	NR	NR	NA	NA	0.2126	NA	119.53	804.1	NA	443.147
Bell, J.	1999	decision analysis	yes	no	RIF	NR	8.4	0.6	NR	0.036	3 INH RIF	100000	114.01	NR	NR	NR	NR	NR	NR	8.23	0.0721867	NR	NR	NR	NR	NR	NR	NA	NA	0.1892	NA	148.36	804.1	NA	49.8153
Brewer, T.	2001	transmission modellng	no	no	INH_DURATION_NOT_SPECIFIED	0.045	10	0.9	NR	0.0005	INH: duration not specified	NR	NA	NA	NA	NA	NA	NA	NA	NA	NA	NA	NA	NA	NA	NA	NA	0.034	0.127	0.079	0.0237245	NA	66103.1	NA	NA
Brewer, T.	2001	transmission modellng	no	no	INH_DURATION_NOT_SPECIFIED	0.045	10	0.9	NR	0.0005	INH: duration not specified	NR	NA	NA	NA	NA	NA	NA	NA	NA	NA	NR	NR	NR	NR	NR	NR	NA	NA	0.097	NA	NA	66103.1	NA	NA
Brewer, T.	1996	decision analysis	no	no	INH_DURATION_NOT_SPECIFIED	0.079	10	0.6	NR	0.1	INH: duration not specified	NR	NA	NA	NA	NA	NA	NA	NA	NA	NA	NR	NR	NR	NR	NR	NR	NA	NA	0.14	NA	NA	66103.1	NA	NA
Brewer, T.	1996	decision analysis	no	no	INH_DURATION_NOT_SPECIFIED	0.079	10	0.6	NR	0.1	INH: duration not specified	NR	NA	NA	NA	NA	NA	NA	NA	NA	NA	NR	NR	NR	NR	NR	NR	NA	NA	0.02	NA	NA	66103.1	NA	NA
Burgos, J.	2009	decision analysis	yes	yes	STANDARD_INH	0.023	20	0.69	0.8	0.1647	6 INH	1000	657.73	0	1450.45	NR	NR	0.036	0.084	51.5	0.0782996	26	284	225	16	200	117	0.384615	0.295775	0.2133	0.0874058	2306.2	10068.7	1114.33	736.875
Cohen, T.	2016	transmission modellng	no specific setting	yes	INH_DURATION_NOT_SPECIFIED	0.345	30	1	NR	NR	INH: duration not specified	NR	NA	NA	NA	NA	NA	NA	NA	NA	NA	NR	NR	NR	NR	NR	NR	NA	NA	0.1335	NA	NA	NA	NA	NA
Cohen, T.	2016	transmission modellng	no specific setting	yes	INH_DURATION_NOT_SPECIFIED	0.345	30	1	NR	NR	INH: duration not specified	NR	NA	NA	NA	NA	NA	NA	NA	NA	NA	NR	NR	NR	NR	NR	NR	NA	NA	0.3632	NA	NA	NA	NA	NA
Cohen, T.	2016	transmission modellng	no specific setting	yes	INH_DURATION_NOT_SPECIFIED	0.345	30	1	NR	NR	INH: duration not specified	NR	NA	NA	NA	NA	NA	NA	NA	NA	NA	NR	NR	NR	NR	NR	NR	NA	NA	0.7561	NA	NA	NA	NA	NA
Currie, C.	2005	transmission modellng	yes	yes	STANDARD_INH	NR	20	NR	NR	NR	6 INH	1000000	411.91	NR	NR	NR	NR	NR	NR	82.8	0.201015	NR	NR	NR	NR	NR	NR	NA	NA	0.1884	NA	82.8	1838.91	NA	286.848
Currie, C.	2005	transmission modellng	yes	yes	EXTENDED_INH	NR	20	NR	NR	NR	Lifetime INH	1000000	1925.07	1265.92	3235.14	NR	NR	0.0215548	0.0681505	89.7	0.0465957	NR	NR	NR	NR	NR	NR	NA	NA	0.4871	NA	89.7	1838.91	201.738	-4.01469
de Siqueira Filha, N.	2018	not a modelling study	yes	yes	STANDARD_INH	0.16	1	NR	NR	NR	12 INH	NR	NA	NA	NA	NA	NA	NA	NA	NA	NA	NA	NA	NA	NA	NA	NA	NA	NA	NA	NA	846.59	8824.74	NA	NA
de Siqueira Filha, N.	2018	not a modelling study	yes	no	STANDARD_INH	0.021	1	NR	NR	NR	12 INH	NR	NA	NA	NA	NA	NA	NA	NA	NA	NA	NA	NA	NA	NA	NA	NA	NA	NA	NA	NA	181.82	8824.74	NA	NA
de Siqueira Filha, N.	2018	not a modelling study	yes	no	STANDARD_INH	0.021	1	NR	NR	NR	12 INH	NR	NA	NA	NA	NA	NA	NA	NA	NA	NA	NA	NA	NA	NA	NA	NA	NA	NA	NA	NA	NA	8824.74	NA	NA
Dowdy, D.	2014	transmission modellng	yes	yes	STANDARD_INH	NR	5	0.67	NR	NR	6 INH	4100000	NA	NA	NA	NA	NA	NA	NA	NA	NA	NA	NA	NA	NA	NA	NA	0.155	0.365	0.156	0.0535714	NA	8824.74	NA	NA
Dye, C.	2013	transmission modellng	yes	yes	EXTENDED_INH	NR	40	0.85	NR	NR	INH: exact duration not specified, but longer than 12 mo	NR	NA	NA	NA	NA	NA	NA	NA	NA	NA	NR	NR	NR	NR	NR	NR	NA	NA	0.7288	NA	NA	6075.44	NA	NA
Dye, C.	2013	transmission modellng	yes	yes	EXTENDED_INH	NR	40	0.85	NR	NR	INH: exact duration not specified, but longer than 12 mo	NR	NA	NA	NA	NA	NA	NA	NA	NA	NA	NR	NR	NR	NR	NR	NR	NA	NA	1	NA	NA	2125.5	NA	NA
Dye, C.	2013	transmission modellng	yes	yes	EXTENDED_INH	NR	40	0.85	NR	NR	INH: exact duration not specified, but longer than 12 mo	NR	NA	NA	NA	NA	NA	NA	NA	NA	NA	NR	NR	NR	NR	NR	NR	NA	NA	1	NA	NA	10342.6	NA	NA
Dye, C.	2013	transmission modellng	yes	yes	EXTENDED_INH	NR	40	0.85	NR	NR	INH: exact duration not specified, but longer than 12 mo	NR	NA	NA	NA	NA	NA	NA	NA	NA	NA	NR	NR	NR	NR	NR	NR	NA	NA	0.98	NA	NA	66103.1	NA	NA
Freiman, J.	2018	decision analysis	yes	yes	STANDARD_INH	NR	42.7	0.9	NR	0.05	6 INH	1000	NA	NA	NA	NA	NA	NA	NA	NA	NA	142	374	259	110	312	209	0.225352	0.165775	0.1931	0.0164552	NA	8824.74	NA	NA
Freiman, J.	2018	decision analysis	yes	yes	STANDARD_INH	NR	37.86	0.9	NR	0.05	6 INH	1000	NA	NA	NA	NA	NA	NA	NA	NA	NA	142	374	259	99	293	193	0.302817	0.216578	0.1186	0.0939882	NA	2125.5	NA	NA
Freiman, J.	2018	decision analysis	yes	yes	STANDARD_INH	NR	36.36	0.9	NR	0.05	6 INH	1000	NA	NA	NA	NA	NA	NA	NA	NA	NA	594	908	801	487	841	706	0.180135	0.0737885	0.1962	0.0624548	NA	804.1	NA	NA
Freiman, J.	2018	decision analysis	yes	yes	EXTENDED_INH	NR	42.7	0.9	NR	0.05	36 INH	1000	NA	NA	NA	NA	NA	NA	NA	NA	NA	594	908	801	453	809	665	0.237374	0.109031	0.2548	0.074372	NA	8824.74	NA	NA
Freiman, J.	2018	decision analysis	yes	yes	EXTENDED_INH	NR	37.8	0.9	NR	0.05	36 INH	1000	NA	NA	NA	NA	NA	NA	NA	NA	NA	248	577	418	194	503	336	0.217742	0.12825	0.1698	0.0244602	NA	2125.5	NA	NA
Freiman, J.	2018	decision analysis	yes	yes	EXTENDED_INH	NR	36.36	0.9	NR	0.05	36 INH	1000	NA	NA	NA	NA	NA	NA	NA	NA	NA	248	577	418	172	468	308	0.306452	0.188908	0.2632	0.037904	NA	804.1	NA	NA
Gilbert, J. A.	2016	transmission modellng	yes	yes	EXTENDED_INH	0.45	10	1	0.87	NR	36 INH	NR	NA	NA	NA	NA	NA	NA	NA	NA	NA	NA	NA	NA	NA	NA	NA	NA	NA	NA	NA	247.01	6075.44	NA	NA
Gourevitch, M.	1998	transmission modellng	no	yes	STANDARD_INH	0.53	5	0.65	NR	0.05	12 INH	507	NA	NA	NA	NA	NA	NA	NA	-362.58	NA	NR	NR	NR	NR	NR	NR	NA	NA	0.4	NA	604.31	66103.1	NA	NA
Gourevitch, M.	1998	transmission modellng	no	yes	STANDARD_INH	0.53	5	0.65	NR	0.05	12 INH	507	16249.1	15242.9	31001.8	NR	NR	0.00788955	0.0216929	352.49	0.0216929	18	18	18	0	7	9	1	0.611111	0.6	0.204082	362.58	66103.1	3923.08	1081.47
Gourevitch, M.	1998	transmission modellng	no	yes	STANDARD_INH	0.53	5	0.65	NR	0.05	12 INH	NR	NA	NA	NA	NA	NA	NA	NA	-846.03	NA	NR	NR	NR	NR	NR	NR	NA	NA	0.8667	NA	120.86	66103.1	NA	NA
Gupta, S.	2014	decision analysis	yes	yes	EXTENDED_INH	0.26	3	0.49	NR	NR	36 INH	10000	7497.35	NR	NR	NR	NR	NR	NR	374.93	0.0500083	NR	NR	NR	NR	NR	NR	NA	NA	0.3868	NA	784.34	6075.44	NA	-71.1075
Gupta, S.	2014	decision analysis	yes	yes	EXTENDED_INH	0.26	3	0.49	NR	NR	36 INH	10000	8166.43	NR	NR	NR	NR	NR	NR	373.95	0.0457911	NR	NR	NR	NR	NR	NR	NA	NA	0.3538	NA	783.36	6075.44	NA	-95.7487
Gupta, S.	2014	decision analysis	yes	yes	EXTENDED_INH	0.26	3	0.49	NR	NR	36 INH	10000	4386.73	NR	NR	NR	NR	NR	NR	198.67	0.0452889	NR	NR	NR	NR	NR	NR	NA	NA	0.3499	NA	608.08	6075.44	NA	76.48
Gupta, S.	2014	decision analysis	yes	yes	STANDARD_INH	0.26	3	0.11	NR	NR	6 INH	10000	7977.08	NR	NR	NR	NR	NR	NR	346.86	0.0434821	NR	NR	NR	NR	NR	NR	NA	NA	0.3359	NA	756.27	6075.44	NA	-82.6874
Gupta, S.	2014	decision analysis	yes	yes	EXTENDED_INH	0.26	3	0.49	NR	NR	36 INH	10000	7798.55	NR	NR	NR	NR	NR	NR	332.05	0.0425785	NR	NR	NR	NR	NR	NR	NA	NA	0.3289	NA	741.45	6075.44	NA	-73.3672
Gupta, S.	2014	decision analysis	yes	yes	EXTENDED_INH	0.26	3	0.49	NR	NR	36 INH	10000	4922.52	NR	NR	NR	NR	NR	NR	198.22	0.040268	NR	NR	NR	NR	NR	NR	NA	NA	0.3111	NA	607.63	6075.44	NA	46.4257
Gupta, S.	2014	decision analysis	yes	yes	STANDARD_INH	0.26	3	0.11	NR	NR	6 INH	10000	9056.44	NR	NR	NR	NR	NR	NR	346.5	0.0382601	NR	NR	NR	NR	NR	NR	NA	NA	0.2956	NA	755.91	6075.44	NA	-114.053
Gupta, S.	2014	decision analysis	yes	yes	STANDARD_INH	0.26	3	0.11	NR	NR	6 INH	10000	4564.57	NR	NR	NR	NR	NR	NR	171.43	0.0375567	NR	NR	NR	NR	NR	NR	NA	NA	0.2901	NA	580.84	6075.44	NA	56.7434
Gupta, S.	2014	decision analysis	yes	yes	EXTENDED_INH	0.26	3	0.49	NR	NR	36 INH	10000	8909.93	NR	NR	NR	NR	NR	NR	331.05	0.0371552	NR	NR	NR	NR	NR	NR	NA	NA	0.287	NA	740.46	6075.44	NA	-105.316
Gupta, S.	2014	decision analysis	yes	yes	EXTENDED_INH	0.26	3	0.49	NR	NR	36 INH	10000	4279.78	NR	NR	NR	NR	NR	NR	156.01	0.0364528	NR	NR	NR	NR	NR	NR	NA	NA	0.2816	NA	565.42	6075.44	NA	65.4569
Gupta, S.	2014	decision analysis	yes	yes	STANDARD_INH	0.26	3	0.11	NR	NR	6 INH	10000	5426.32	NR	NR	NR	NR	NR	NR	171.65	0.0316329	NR	NR	NR	NR	NR	NR	NA	NA	0.2444	NA	581.06	6075.44	NA	20.5335
Gupta, S.	2014	decision analysis	yes	yes	EXTENDED_INH	0.26	3	0.49	NR	NR	36 INH	10000	5143.64	NR	NR	NR	NR	NR	NR	155.47	0.0302257	NR	NR	NR	NR	NR	NR	NA	NA	0.2335	NA	564.88	6075.44	NA	28.1644
Gupta, S.	2014	decision analysis	yes	yes	STANDARD_INH	0.26	3	0.11	NR	NR	6 INH	10000	10375.6	NR	NR	NR	NR	NR	NR	299.03	0.0288205	NR	NR	NR	NR	NR	NR	NA	NA	0.2227	NA	708.44	6075.44	NA	-123.933
Gupta, S.	2014	decision analysis	yes	yes	STANDARD_INH	0.26	3	0.11	NR	NR	6 INH	10000	14039.6	NR	NR	NR	NR	NR	NR	300.3	0.0213896	NR	NR	NR	NR	NR	NR	NA	NA	0.1652	NA	709.71	6075.44	NA	-170.349
Gupta, S.	2014	decision analysis	yes	yes	STANDARD_INH	0.26	3	0.11	NR	NR	6 INH	10000	6086.11	NR	NR	NR	NR	NR	NR	125.29	0.0205862	NR	NR	NR	NR	NR	NR	NA	NA	0.159	NA	534.7	6075.44	NA	-0.219733
Gupta, S.	2014	decision analysis	yes	yes	STANDARD_INH	0.26	3	0.11	NR	NR	6 INH	10000	10475.4	NR	NR	NR	NR	NR	NR	127.28	0.0121504	NR	NR	NR	NR	NR	NR	NA	NA	0.0939	NA	536.69	6075.44	NA	-53.4612
Guwatudde, D.	2004	transmission modellng	yes	no	INH_DURATION_NOT_SPECIFIED	0.8	20	0.4	NR	NR	INH: duration not specified	NR	NA	NA	NA	NA	NA	NA	NA	NA	NA	NA	NA	NA	NA	NA	NA	0.036	0.06	0.055	0.00612245	NA	804.1	NA	NA
Guwatudde, D.	2004	transmission modellng	yes	no	INH_DURATION_NOT_SPECIFIED	0.8	20	0.4	NR	NR	INH: duration not specified	NR	NA	NA	NA	NA	NA	NA	NA	NA	NA	NA	NA	NA	NA	NA	NA	0.06	0.139	0.104	0.0201531	NA	804.1	NA	NA
Guwatudde, D.	2004	transmission modellng	yes	no	INH_DURATION_NOT_SPECIFIED	0.8	20	0.4	NR	NR	INH: duration not specified	NR	NA	NA	NA	NA	NA	NA	NA	NA	NA	NR	NR	NR	NR	NR	NR	NA	NA	0.1555	NA	NA	804.1	NA	NA
Guwatudde, D.	2004	transmission modellng	yes	no	INH_DURATION_NOT_SPECIFIED	0.8	20	0.4	NR	NR	INH: duration not specified	NR	NA	NA	NA	NA	NA	NA	NA	NA	NA	NR	NR	NR	NR	NR	NR	NA	NA	0.2121	NA	NA	804.1	NA	NA
Hausler, H. P.	2006	not a modelling study	yes	no	STANDARD_INH	NR	1	0.6	NR	NR	6 INH	296000	1378.55	699.18	1383.97	NR	NR	0.0140845	0.0307298	397.06	0.288027	781	781	781	757	770	762	0.0307298	0.0140845	NA	0.0156785	15.89	6075.44	396.116	1352.83
Hausler, H. P.	2006	not a modelling study	yes	no	STANDARD_INH	NR	1	0.6	NR	NR	6 INH	296000	696.44	464.68	955.26	NR	NR	0.0140845	0.0307298	158.25	0.227227	781	781	781	757	770	762	0.0307298	0.0140845	NA	0.0156785	117.03	6075.44	396.054	1222.25
Heymann, S. J.	1993	decision analysis	yes	no	INH_DURATION_NOT_SPECIFIED	NR	10	0.43	NR	NR	INH: duration not specified	NR	NA	NA	NA	NA	NA	NA	NA	NA	NA	NR	NR	NR	NR	NR	NR	NA	NA	0.5	NA	NA	NA	NA	NA
Heymann, S. J.	1993	decision analysis	yes	no	INH_DURATION_NOT_SPECIFIED	NR	10	0.43	NR	NR	INH: duration not specified	NR	NA	NA	NA	NA	NA	NA	NA	NA	NA	NR	NR	NR	NR	NR	NR	NA	NA	1	NA	NA	NA	NA	NA
Houben, R.	2014	transmission modellng	yes	no	STANDARD_INH	1	3	NR	NR	NR	6 INH	67	NA	NA	NA	NA	NA	NA	NA	NA	NA	12	31	21	11.591	31.021	20.636	0.0340833	-0.000677419	0	0.0173895	NA	2906.15	NA	NA
Houben, R.	2014	transmission modellng	yes	no	STANDARD_INH	1	3	NR	NR	NR	6 INH	327	NA	NA	NA	NA	NA	NA	NA	NA	NA	28	131	74	28.122	40.5182	41	-0.00435714	0.6907	0	0.352398	NA	2906.15	NA	NA
Houben, R.	2014	transmission modellng	yes	no	RIF	1	3	NR	NR	NR	3 INH RPT	328	NA	NA	NA	NA	NA	NA	NA	NA	NA	NR	NR	NR	NR	NR	NR	NA	NA	0.19	NA	NA	2906.15	NA	NA
Houben, R.	2014	transmission modellng	yes	no	RIF	1	3	NR	NR	NR	3 INH RIF	329	NA	NA	NA	NA	NA	NA	NA	NA	NA	NR	NR	NR	NR	NR	NR	NA	NA	0.28	NA	NA	2906.15	NA	NA
Johnson, K.	2018	decision analysis	yes	yes	RIF	0.261	20	0.58	0.47	0.034	3 INH RPT	NR	NA	NA	NA	NA	NA	NA	NA	NA	NA	NA	NA	NA	NA	NA	NA	NA	NA	NA	NA	3.64	804.1	NA	NA
Johnson, K.	2018	decision analysis	yes	yes	STANDARD_INH	0.261	20	0.63	0.74	0.034	9 INH	NR	NA	NA	NA	NA	NA	NA	NA	NA	NA	NA	NA	NA	NA	NA	NA	NA	NA	NA	NA	62.91	804.1	NA	NA
Jordan, T. J.	1991	decision analysis	no	no	INH_DURATION_NOT_SPECIFIED	NR	9	0.68	NR	0.08	INH: duration not specified	NR	NA	NA	NA	NA	NA	NA	NA	NA	NA	NA	NA	NA	NA	NA	NA	NA	NA	NA	NA	NA	66103.1	NA	NA
Kapoor, S.	2016	decision analysis	yes	yes	STANDARD_INH	0.21	12.255	0.63	0.82	0.025	6 INH	49000	1050.85	NR	NR	11.69	71.96	0.011	0.112	22.25	0.0211733	20	184	37	9	100	16	0.55	0.456522	0.5676	0.0566726	24.74	2125.5	NA	22.7539
Kapoor, S.	2016	decision analysis	yes	yes	STANDARD_INH	0.21	12.255	0.63	0.82	0.025	6 INH	49000	729.61	NR	NR	1.14	33.28	0.002	0.064	2.21	0.00302902	20	184	37	17	150	34	0.15	0.184783	0.0811	0.0528993	4.7	2125.5	NA	4.22817
Kendall, E.	2019	transmission modellng	yes	yes	STANDARD_INH	NR	5	NR	0.85	NR	12 INH	100000	NA	NA	NA	NA	NA	NA	NA	NA	NA	NA	NA	NA	NA	NA	NA	0.029	0.087	0.052	0.0147959	NA	6075.44	NA	NA
Kendall, E.	2019	transmission modellng	yes	yes	EXTENDED_INH	NR	5	NR	0.85	NR	Lifetime INH	100000	NA	NA	NA	NA	NA	NA	NA	NA	NA	NA	NA	NA	NA	NA	NA	0.0675579	0.148433	0.105	0.0206313	NA	6075.44	NA	NA
Kim, H-Y.	2018	decision analysis	yes	yes	STANDARD_INH	0.767	1	0.38	0.645	0.03	12 INH	NR	NA	NA	NA	NA	NA	NA	NA	NA	NA	NA	NA	NA	NA	NA	NA	NA	NA	NA	NA	7.25	6075.44	NA	NA
Kim, H-Y.	2018	decision analysis	yes	yes	STANDARD_INH	0.767	1	0.38	0.645	0.03	12 INH	NR	NA	NA	NA	NA	NA	NA	NA	NA	NA	NA	NA	NA	NA	NA	NA	NA	NA	NA	NA	67.18	6075.44	NA	NA
Kowada, A.	2013	decision analysis	no	no	STANDARD_INH	0.36	30	0.68	0.8	0.011	12 INH	NR	NA	NA	NA	NA	NA	NA	NA	NA	NA	NA	NA	NA	NA	NA	NA	NA	NA	NA	NA	NA	NA	NA	NA
Kunkel, A.	2016	transmission modellng	yes	yes	EXTENDED_INH	NR	34	0.72	0.0684676	NR	Lifetime INH	100000	NA	NA	NA	NA	NA	NA	NA	NA	NA	NR	NR	NR	NR	NR	NR	NA	NA	0.24	NA	NA	8059.52	NA	NA
Kunkel, A.	2016	transmission modellng	yes	yes	EXTENDED_INH	NR	34	0.72	0.0684676	NR	Lifetime INH	100000	NA	NA	NA	NA	NA	NA	NA	NA	NA	NR	NR	NR	NR	NR	NR	NA	NA	0.159	NA	NA	8059.52	NA	NA
Kunkel, A.	2016	transmission modellng	yes	yes	STANDARD_INH	NR	34	0.72	0.0684676	NR	6 INH	100000	NA	NA	NA	NA	NA	NA	NA	NA	NA	NR	NR	NR	NR	NR	NR	NA	NA	0.064	NA	NA	8059.52	NA	NA
Linas, B.	2011	decision analysis	no	no	STANDARD_INH	0.053	20	0.9	0.52	0.0055	9 INH	NR	NA	NA	NA	NA	NA	NA	NA	NA	NA	NA	NA	NA	NA	NA	NA	NA	NA	NA	NA	NA	66103.1	NA	NA
Long, E.	2007	transmission modellng	yes	yes	INH_DURATION_NOT_SPECIFIED	0.00385937	20	NR	NR	NR	INH: duration not specified	NR	NA	NA	NA	NA	NA	NA	NA	NA	NA	NR	NR	NR	NR	NR	NR	NA	NA	1	NA	NA	2125.5	NA	NA
Long, E.	2007	transmission modellng	yes	yes	INH_DURATION_NOT_SPECIFIED	0.00385937	20	NR	NR	NR	INH: duration not specified	NR	NA	NA	NA	NA	NA	NA	NA	NA	NA	NR	NR	NR	NR	NR	NR	NA	NA	0.5181	NA	NA	2125.5	NA	NA
Maheswaran, H.	2012	decision analysis	yes	no	STANDARD_INH	0.31	2	0.842105	NR	0.0023	6 INH	NR	NA	NA	NA	NA	NA	NA	NA	NA	NA	NA	NA	NA	NA	NA	NA	NA	NA	NA	NA	263.43	NA	NA	NA
Maheswaran, H.	2012	decision analysis	yes	no	STANDARD_INH	0.31	2	0.842105	NR	0.0023	6 INH	NR	NA	NA	NA	NA	NA	NA	NA	NA	NA	NA	NA	NA	NA	NA	NA	NA	NA	NA	NA	387.39	NA	NA	NA
Maheswaran, H.	2012	decision analysis	yes	no	STANDARD_INH	0.31	2	0.842105	NR	0.0023	6 INH	NR	NA	NA	NA	NA	NA	NA	NA	NA	NA	NA	NA	NA	NA	NA	NA	NA	NA	NA	NA	227.67	NA	NA	NA
Maheswaran, H.	2012	decision analysis	yes	no	STANDARD_INH	0.31	2	0.842105	NR	0.0023	6 INH	NR	NA	NA	NA	NA	NA	NA	NA	NA	NA	NA	NA	NA	NA	NA	NA	NA	NA	NA	NA	263.43	NA	NA	NA
Maheswaran, H.	2012	decision analysis	yes	no	STANDARD_INH	0.31	2	0.842105	NR	0.0023	6 INH	NR	NA	NA	NA	NA	NA	NA	NA	NA	NA	NA	NA	NA	NA	NA	NA	NA	NA	NA	NA	201.44	NA	NA	NA
Maheswaran, H.	2012	decision analysis	yes	no	STANDARD_INH	0.31	2	0.842105	NR	0.0023	6 INH	NR	NA	NA	NA	NA	NA	NA	NA	NA	NA	NA	NA	NA	NA	NA	NA	NA	NA	NA	NA	287.27	NA	NA	NA
Maheswaran, H.	2012	decision analysis	yes	no	STANDARD_INH	0.31	2	0.842105	NR	0.0023	6 INH	NR	NA	NA	NA	NA	NA	NA	NA	NA	NA	NA	NA	NA	NA	NA	NA	NA	NA	NA	NA	246.74	NA	NA	NA
Maheswaran, H.	2012	decision analysis	yes	no	STANDARD_INH	0.31	2	0.842105	NR	0.0023	6 INH	NR	NA	NA	NA	NA	NA	NA	NA	NA	NA	NA	NA	NA	NA	NA	NA	NA	NA	NA	NA	268.2	NA	NA	NA
Maheswaran, H.	2012	decision analysis	yes	no	STANDARD_INH	0.31	2	0.842105	NR	0.0023	6 INH	NR	NA	NA	NA	NA	NA	NA	NA	NA	NA	NA	NA	NA	NA	NA	NA	NA	NA	NA	NA	299.19	NA	NA	NA
Marx, F. M.	2018	transmission modellng	yes	yes	EXTENDED_INH	0.6	10	NR	0.66	NR	Lifetime INH	40000	NA	NA	NA	NA	NA	NA	NA	NA	NA	NA	NA	NA	NA	NA	NA	0.879964	0.302894	0.7145	0.147212	NA	6075.44	NA	NA
Masobe, P.	1995	decision analysis	yes	no	STANDARD_INH	0.4881	8	0.9	0.685	0.0048	6 INH	NR	513.02	NR	NR	NR	NR	NR	NR	405.68	0.790768	NR	NR	NR	NR	NR	NR	NA	NA	0.6471	NA	143.8	6075.44	NA	4398.59
Mills, H.	2013	transmission modellng	yes	no	STANDARD_INH	NR	100	NR	NR	NR	6 INH	NR	NA	NA	NA	NA	NA	NA	NA	NA	NA	NR	NR	NR	NR	NR	NR	NA	NA	0.8396	NA	NA	1131.89	NA	NA
Mills, H.	2011	transmission modellng	no	yes	STANDARD_INH	0.4	10	NR	0.5	NR	9 INH	200	NA	NA	NA	NA	NA	NA	NA	NA	NA	NR	NR	NR	NR	NR	NR	NA	NA	0.0904	NA	NA	NA	NA	NA
Mills, H.	2011	transmission modellng	no	yes	STANDARD_INH	0.4	10	NR	0.5	NR	9 INH	200	NA	NA	NA	NA	NA	NA	NA	NA	NA	NR	NR	NR	NR	NR	NR	NA	NA	0.5085	NA	NA	NA	NA	NA
Mills, H.	2011	transmission modellng	no	yes	STANDARD_INH	0.4	10	NR	0.5	NR	9 INH	200	NA	NA	NA	NA	NA	NA	NA	NA	NA	NR	NR	NR	NR	NR	NR	NA	NA	0.6949	NA	NA	NA	NA	NA
Mills, H.	2011	transmission modellng	no	yes	STANDARD_INH	0.4	10	NR	0.5	NR	9 INH	200	NA	NA	NA	NA	NA	NA	NA	NA	NA	NR	NR	NR	NR	NR	NR	NA	NA	0.7712	NA	NA	NA	NA	NA
Perlman, D. C.	2001	decision analysis	no	no	STANDARD_INH	0.2	5	0.65	NR	NR	9 INH	507	Cost-saving	Cost-saving	Cost-saving	NR	NR	NR	NR	1273.23	0.676793	NR	NR	NR	NR	NR	NR	NA	NA	0.6667	NA	1273.23	66103.1	NA	43464.8
Pho, M.	2012	decision analysis	yes	yes	EXTENDED_INH	NR	10	0.78	1	0.0029	36 INH	NR	15165.9	NR	NR	NR	NR	NR	NR	157.5	0.0103851	NR	NR	NR	NR	NR	NR	NA	NA	0.2788	NA	3477.09	2125.5	NA	-135.426
Rhines, A.	2018	transmission modellng	yes	yes	INH_DURATION_NOT_SPECIFIED	0.5	20	1	0.9	NR	INH: duration not specified	NR	NA	NA	NA	NA	NA	NA	NA	NA	NA	NA	NA	NA	NA	NA	NA	0.36	0.48	0.4037	0.0306122	NA	6075.44	NA	NA
Rhines, A.	2018	transmission modellng	yes	yes	INH_DURATION_NOT_SPECIFIED	0.5	20	1	0.9	NR	INH: duration not specified	NR	NA	NA	NA	NA	NA	NA	NA	NA	NA	NA	NA	NA	NA	NA	NA	0.29	0.41	0.3387	0.0306122	NA	6075.44	NA	NA
Rose, D.	1992	transmission modellng	no	no	STANDARD_INH	NR	10	0.51	NR	0.04	6 INH	1000	NA	NA	NA	NA	NA	NA	NA	NA	NA	NR	NR	NR	NR	NR	NR	NA	NA	0.4243	NA	NA	66103.1	NA	NA
Rose, D. N.	2000	decision analysis	no	no	STANDARD_INH	NR	10	0.75	NR	0.0002	6 INH	NR	NA	NA	NA	NA	NA	NA	NA	NA	NA	NA	NA	NA	NA	NA	NA	NA	NA	NA	NA	NA	66103.1	NA	NA
Samandari, T.	2011	decision analysis	yes	no	STANDARD_INH	NR	3	0.625	NR	NR	6 INH	NR	NA	NA	NA	NA	NA	NA	NA	NA	NA	NA	NA	NA	NA	NA	NA	NA	NA	NA	NA	63.05	8059.52	NA	NA
Samandari, T.	2011	decision analysis	yes	no	STANDARD_INH	NR	3	0.625	NR	NR	6 INH	NR	NA	NA	NA	NA	NA	NA	NA	NA	NA	NA	NA	NA	NA	NA	NA	NA	NA	NA	NA	73.35	8059.52	NA	NA
Sawert, H.	1998	decision analysis	no	no	INH_DURATION_NOT_SPECIFIED	NR	10	NR	0.75	NR	INH: duration not specified	NR	NA	NA	NA	NA	NA	NA	NA	NA	NA	NA	NA	NA	NA	NA	NA	NA	NA	NA	NA	877.73	33635.5	NA	NA
Sawert, H.	1998	decision analysis	no	no	INH_DURATION_NOT_SPECIFIED	NR	10	NR	0.75	NR	INH: duration not specified	NR	NA	NA	NA	NA	NA	NA	NA	NA	NA	NA	NA	NA	NA	NA	NA	NA	NA	NA	NA	966.8	33635.5	NA	NA
Sawert, H.	1998	decision analysis	no	no	INH_DURATION_NOT_SPECIFIED	NR	10	NR	0.75	NR	INH: duration not specified	NR	NA	NA	NA	NA	NA	NA	NA	NA	NA	NA	NA	NA	NA	NA	NA	NA	NA	NA	NA	989.47	33635.5	NA	NA
Sawert, H.	1998	decision analysis	no	no	INH_DURATION_NOT_SPECIFIED	NR	10	NR	0.75	NR	INH: duration not specified	NR	NA	NA	NA	NA	NA	NA	NA	NA	NA	NA	NA	NA	NA	NA	NA	NA	NA	NA	NA	974.89	33635.5	NA	NA
Sawert, H.	1998	decision analysis	no	no	INH_DURATION_NOT_SPECIFIED	NR	10	NR	0.75	NR	INH: duration not specified	NR	NA	NA	NA	NA	NA	NA	NA	NA	NA	NA	NA	NA	NA	NA	NA	NA	NA	NA	NA	958.7	33635.5	NA	NA
Shayo, G.	2018	not a modelling study	yes	yes	STANDARD_INH	NR	2	0.78	0.98	NR	6 INH	100000	455.79	415.99	508.43	NR	NR	0.295082	0.360656	150.43	0.330042	NR	NR	NR	NR	NR	NR	NA	NA	0.3309	NA	1250.55	1135.94	146.999	224.478
Shrestha. R.	2006	decision analysis	yes	no	STANDARD_INH	0.34	2	NR	0.87	NR	9 INH	7073	295.12	240.53	1493.79	NR	NR	0.314	0.943684	278.5	0.943684	NR	NR	NR	NR	NR	NR	NA	NA	0.906	NA	27.97	804.1	322.772	480.316
Shrestha. R.	2006	decision analysis	yes	no	STANDARD_INH	0.34	2	NR	0.87	NR	9 INH	7073	1076.43	357.27	2984.77	NR	NR	0.314	0.411611	443.07	0.411611	NR	NR	NR	NR	NR	NR	NA	NA	0.865	NA	72.47	804.1	129.501	-112.094
Shrestha. R.	2006	decision analysis	yes	no	STANDARD_INH	0.34	2	NR	0.89	NR	6 INH	NR	220.16	NR	NR	NR	NR	NR	NR	232.09	1.05419	NR	NR	NR	NR	NR	NR	NA	NA	0.895	NA	23.31	804.1	NA	615.582
Shrestha. R.	2006	decision analysis	yes	no	STANDARD_INH	0.34	2	NR	0.89	NR	6 INH	NR	676.17	NR	NR	NR	NR	NR	NR	312.26	0.461807	NR	NR	NR	NR	NR	NR	NA	NA	0.849	NA	54.67	804.1	NA	59.079
Shrestha. R.	2006	decision analysis	yes	no	STANDARD_INH	0.34	2	NR	0.87	NR	9 INH	NR	NA	NA	NA	NA	NA	NA	NA	NA	NA	NA	NA	NA	NA	NA	NA	NA	NA	NA	NA	188.72	804.1	NA	NA
Shrestha. R.	2006	decision analysis	yes	no	STANDARD_INH	0.34	2	NR	0.89	NR	6 INH	NR	NA	NA	NA	NA	NA	NA	NA	NA	NA	NA	NA	NA	NA	NA	NA	NA	NA	NA	NA	143.52	804.1	NA	NA
Smith, T.	2015	decision analysis	yes	yes	STANDARD_INH	NR	3	0.21	NR	NR	6 INH	NR	NA	NA	NA	NA	NA	NA	NA	-479.4	NA	NR	NR	NR	NR	NR	NR	NA	NA	0.8596	NA	700.25	8059.52	NA	NA
Smith, T.	2015	decision analysis	yes	yes	EXTENDED_INH	NR	3	0.77	NR	NR	36 INH	NR	NA	NA	NA	NA	NA	NA	NA	-456.34	NA	NR	NR	NR	NR	NR	NR	NA	NA	0.1579	NA	723.3	8059.52	NA	NA
Snyder, D. C.	1999	decision analysis	no	no	STANDARD_INH	0.155076	10	0.93	0.722	NR	12 INH	2689	Cost-saving	-10597	20128.5	NR	NR	0.0561404	0.112281	-622.42	0.105264	NA	NA	NA	NA	NA	NA	0.436742	0.722704	0.5199	0.0729495	457.65	66103.1	7911.22	7580.67
Sterling, T. R.	1999	decision analysis	no	no	STANDARD_INH	0.65	NR	0.983	NR	0.0002	12 INH	NR	NA	NA	NA	NA	NA	NA	NA	NA	NA	NR	NR	NR	NR	NR	NR	NA	NA	0.7046	NA	NA	NA	NA	NA
Sumner, T.	2016	transmission modellng	yes	yes	STANDARD_INH	0.743	2	NR	1	NR	12 INH	1000	NA	NA	NA	NA	NA	NA	NA	NA	NA	2.04	3.7	2.7	1.5	2.8	2.15	0.264706	0.243243	0.2145	0.0256152	NA	6075.44	NA	NA
Sutton, B.	2009	not a modelling study	yes	no	STANDARD_INH	0.64	3	0.83	NR	NR	9 INH	NR	1143.88	918.71	1531.18	NR	NR	0.13	0.21	156.88	0.137147	NA	NA	NA	NA	NA	NA	NA	NA	NA	NA	157.55	1663.37	237.953	71.2466
Tasillo, A.	2017	decision analysis	no	no	RIF	0.159	34	0.9	0.783	0.005	3 INH RPT	NR	15144.4	NR	NR	NR	NR	NR	NR	58	0.00382981	NR	NR	NR	NR	NR	NR	NA	NA	0.2642	NA	58	66103.1	NA	195.162
Tasillo, A.	2017	decision analysis	no	no	RIF	0.159	34	0.9	0.783	0.005	3 INH RPT	NR	19340	NR	NR	NR	NR	NR	NR	39	0.00201654	NR	NR	NR	NR	NR	NR	NA	NA	0.3459	NA	39	66103.1	NA	94.2997
Tasillo, A.	2017	decision analysis	no	no	RIF	0.159	34	0.9	0.783	0.005	3 INH RPT	NR	21647.3	NR	NR	NR	NR	NR	NR	55	0.00254073	NR	NR	NR	NR	NR	NR	NA	NA	0.4843	NA	55	66103.1	NA	112.95
Tasillo, A.	2017	decision analysis	no	no	RIF	0.159	34	0.9	0.783	0.005	3 INH RPT	NR	25461.4	NR	NR	NR	NR	NR	NR	50	0.00196376	NR	NR	NR	NR	NR	NR	NA	NA	0.5472	NA	50	66103.1	NA	79.8105
Terris-Prestholt, F.	2008	not a modelling study	yes	yes	STANDARD_INH	NR	2	NR	0.47	NR	6 INH	NR	NA	NA	NA	NA	NA	NA	NA	NA	NA	NA	NA	NA	NA	NA	NA	NA	NA	NA	NA	36.35	1321.2	NA	NA
Terris-Prestholt, F.	2008	not a modelling study	yes	yes	STANDARD_INH	NR	2	NR	0.47	NR	6 INH	NR	NA	NA	NA	NA	NA	NA	NA	NA	NA	NA	NA	NA	NA	NA	NA	NA	NA	NA	NA	47.64	1321.2	NA	NA
Vynnycky, E.	2014	transmission modellng	yes	yes	STANDARD_INH	NR	5	0.63	NR	NR	9 INH	NR	NA	NA	NA	NA	NA	NA	NA	NA	NA	NA	NA	NA	NA	NA	NA	0.223	0.3	0.2877	0.0196429	NA	6075.44	NA	NA
Yan, I.	2016	not a modelling study	no	yes	INH_DURATION_NOT_SPECIFIED	NR	15	NR	NR	NR	INH: duration not specified	NR	NA	NA	NA	NA	NA	NA	NA	NA	NA	NA	NA	NA	NA	NA	NA	NA	NA	NA	NA	NA	NA	NA	NA
Ferguson, O.	2020	decision analysis	yes	yes	RIF	0.261	20	0.9	0.94	NR	1 INH RPT	NR	NA	NA	NA	NA	NA	NA	NA	NA	NA	NA	NA	NA	NA	NA	NA	NA	NA	NA	NA	1547	804.1	NA	NA
Ferguson, O.	2020	decision analysis	yes	yes	RIF	0.261	20	0.9	0.74	NR	3 INH RPT	NR	NA	NA	NA	NA	NA	NA	NA	NA	NA	NA	NA	NA	NA	NA	NA	NA	NA	NA	NA	1540	804.1	NA	NA
Hsieh, Y.	2020	transmission modellng	yes	yes	STANDARD_INH	NR	12	0.67	0.8425	0.00017	6 INH	100000	285.08	184.77	403.34	NR	NR	0.0105483	0.0329243	5.69	0.0199593	NA	NA	NA	NA	NA	NA	0.0371	0.1158	0.0702	0.0200765	NA	416.68	32.3546	2.62665
Hsieh, Y.	2020	transmission modellng	yes	yes	EXTENDED_INH	NR	12	0.67	0.8425	0.00017	Lifetime INH	100000	1086.47	821.45	1526.77	NR	NR	0.0120677	0.0305578	24.36	0.0224212	NA	NA	NA	NA	NA	NA	0.0528	0.1337	0.0981	0.0206378	NA	416.68	31.6051	-15.0175
Jo, Y.	2020	transmission modellng	no	no	RIF	NR	30	0.93	0.78	0.00015	3 INH RPT	NR	9609.03	NR	NR	NR	NR	NR	NR	610.42	0.0635257	NA	NA	NA	NA	NA	NA	NA	NA	NA	NA	1920.8	66103.1	NA	3588.82
Jo, Y.	2020	transmission modellng	no	no	RIF	NR	30	0.93	0.78	0.00015	3 INH RPT	NR	4563.95	NR	NR	NR	NR	NR	NR	818.97	0.179443	NA	NA	NA	NA	NA	NA	NA	NA	NA	NA	3050.03	66103.1	NA	11042.8
Jo, Y.	2020	transmission modellng	no	no	RIF	NR	30	0.93	0.78	0.00015	3 INH RPT	NR	15817.9	NR	NR	NR	NR	NR	NR	1182.34	0.0747472	NA	NA	NA	NA	NA	NA	NA	NA	NA	NA	2660.15	66103.1	NA	3758.68
Jo, Y.	2020	transmission modellng	no	no	RIF	NR	30	0.93	0.78	0.00015	3 INH RPT	NR	7090.05	NR	NR	NR	NR	NR	NR	1478.28	0.208501	NA	NA	NA	NA	NA	NA	NA	NA	NA	NA	3626.55	66103.1	NA	12304.3
Mandal, S.	2020	transmission modellng	both	yes	RIF	NR	12	0.6	NR	NR	3 INH RPT	100000	NA	NA	NA	NA	NA	NA	NA	NA	NA	159	235	193	140	209	171	0.119497	0.110638	0.117	0.00324577	NA	11644.8	NA	NA
